# Supplementary material for: Plant-Derived Modulators of Tumor Metabolism as Novel, Efficacious, and Low-Toxicity Therapeutic Agents for Cancer Treatment
Source: Molecules. 2026 Apr 23;31(9):1394. doi: 10.3390/molecules31091394 (PMC13165046; doi:10.3390/molecules31091394)
Supplement: Supplementary file 1 [file molecules-31-01394-s001.zip]

Archive with 1 entries (1 files):
- molecules-4232339-supplementary.pdf
